# Supplementary material for: Trends in Botulinum Toxin Use among Patients with Multiple Sclerosis: A Population-Based Study
Source: Toxins (Basel). 2023 Apr 12;15(4):280. doi: 10.3390/toxins15040280 (PMC10142089; doi:10.3390/toxins15040280)
Supplement: Supplementary file 1 [file toxins-15-00280-s001.zip]

Archive with 1 entries (1 files):
- toxins-2271170-supplementary.pdf
